# Supplementary material for: Retrospective Detection of Ophidiomyces ophidiicola from Snake Moults Collected in Bieszczady Mountains, Poland
Source: Microorganisms. 2024 Jul 19;12(7):1467. doi: 10.3390/microorganisms12071467 (PMC11279008; doi:10.3390/microorganisms12071467)
Supplement: Supplementary file 1 [file microorganisms-12-01467-s001.zip]

Archive with 1 entries (1 files):
- microorganisms-3108565-supplementary.pdf
